# Supplementary material for: PDE10A Inhibition Reduces NLRP3 Activation and Pyroptosis in Sepsis and Nerve Injury
Source: Int J Mol Sci. 2025 May 8;26(10):4498. doi: 10.3390/ijms26104498 (PMC12111586; doi:10.3390/ijms26104498)
Supplement: Supplementary file 1 [file ijms-26-04498-s001.zip]

Archive with 1 entries (1 files):
- ijms-3576172-supplementary.pdf
